# Supplementary material for: Exploiting the Nucleic Acid Nature of Aptamers for Signal Amplification
Source: Biosensors (Basel). 2022 Nov 4;12(11):972. doi: 10.3390/bios12110972 (PMC9688535; doi:10.3390/bios12110972)
Supplement: Supplementary file 1 [file biosensors-12-00972-s001.zip]

Archive with 1 entries (1 files):
- biosensors-1982009-supplementary.pdf
